# Supplementary material for: Leaf Curl Epidemic Risk in Chilli as a Consequence of Vector Migration Rate and Contact Rate Dynamics: A Critical Guide to Management
Source: Viruses. 2023 Mar 27;15(4):854. doi: 10.3390/v15040854 (PMC10144731; doi:10.3390/v15040854)
Supplement: Supplementary file 1 [file viruses-15-00854-s001.zip]

Archive with 1 entries (1 files):
- viruses-2245937-supplementary.pdf
